# Supplementary material for: Genetic Basis of Early Onset Atrial Fibrillation in Patients without Risk Factors
Source: J Cardiovasc Dev Dis. 2023 Feb 28;10(3):104. doi: 10.3390/jcdd10030104 (PMC10057774; doi:10.3390/jcdd10030104)
Supplement: Supplementary file 1 [file jcdd-10-00104-s001.zip]

Archive with 1 entries (1 files):
- jcdd-2237663-supplementary.pdf
